# Supplementary material for: Variations in Flavonoid Metabolites Along Altitudinal Gradient in a Desert Medicinal Plant Agriophyllum squarrosum
Source: Front Plant Sci. 2021 Jun 30;12:683265. doi: 10.3389/fpls.2021.683265 (PMC8329721; doi:10.3389/fpls.2021.683265)
Supplement: Supplementary file 1 [file Data_Sheet_1.xlsx]

## Sheet: Table S1 EnvironmentalVariables
Table S1 Environmental variables of the original locations of 14 Agriophyllum squarrosum populations from the world climate database (www.worldclim.org)
	Abbreviation	Environmental variables	DL	TGX	SFC	WTG	ALS	WS	DLN	XSW	MSS	KSKT	DK	FHDSJ	NM	AEX
bio_1	AMT	Annual Mean Temperature (°C)	3.40417	3.07917	9.45417	7.32917	8.7875	7.975	2.09583	6.3125	9.74167	3.125	8.3125	8.3625	6.825	6.375
bio_2	MMTR	Mean Monthly Temperature Range (°C)	13.7083	14.9083	14.075	14.9083	13.875	13.3833	12.6583	12.2083	16.0833	12.8	13.3417	11.9583	12.9833	12.25
bio_3	I	Isothermality (MMTR/TAR)(*100)	35.2399	36.72	31.6292	31.7199	30.0976	29.6748	26.6491	26.8315	33.5769	27.1762	28.3263	23.4938	27.9813	25.5208
bio_4	TS	Temperature Seasonality (standard deviation *100)	916.623	926.232	1105.08	1173.98	1187.55	1155.58	1323.13	1236.3	1189.16	1303.55	1242.67	1459.39	1293.63	1355.61
bio_5	MATWM	Max Temperature of Warmest Month (°C)	22.1	20.9	30.3	29.7	30.5	29.1	24.3	28.1	32.9	25.6	30.9	32.9	28.8	28.3
bio_6	MITCM	Min Temperatureof Coldest Month (°C)	-16.8	-19.7	-14.2	-17.3	-15.6	-16	-23.2	-17.4	-15	-21.5	-16.2	-18	-17.6	-19.7
bio_7	TAR	Temperature Annual Range	38.9	40.6	44.5	47	46.1	45.1	47.5	45.5	47.9	47.1	47.1	50.9	46.4	48
bio_8	MTWEQ	Mean Temperature of Wettest Quarter (°C)	14.2667	13.65	20.8167	19.5667	21.0167	19.9333	17.35	18.85	23.5333	18.3667	21.0667	18.25	22	22.1833
bio_9	MTDQ	Mean Temperature of Driest Quarter (°C)	-7.33333	-9.08333	-5.11667	-7.93333	-6.68333	-7.06667	-15.3667	-9.9	-2.03333	-13.7833	-7.78333	-10.9	-9.78333	-11.25
bio_10	MTWAQ	Mean Temperature of Warmest Quarter (°C)	14.2667	13.65	22.3333	21.1333	22.7167	21.6833	17.35	20.8167	23.5333	18.3667	22.9833	24.95	22	22.1833
bio_11	MTCQ	Mean Temperature of Coldest Quarter (°C)	-8.28333	-9.08333	-5.11667	-7.93333	-6.68333	-7.06667	-15.3667	-9.9	-5.86667	-13.7833	-7.78333	-10.9	-9.78333	-11.25
bio_12	AP	Annual Precipitation (mm)	263	321	191	103	168	352	383	343	37	383	137	172	386	485
bio_13	PWM	Precipitation of Wettest Month (mm)	59	72	55	26	47	102	111	92	11	118	42	22	121	140
bio_14	PDM	Precipitation of Driest Month (mm)	5	1	1	0	1	2	2	2	1	2	0	6	1	2
bio_15	PS	Precipitation Seasonality (Coefficient of Variation)	84.6364	103.134	104.838	104.496	101.838	112.433	113.711	112.027	104.827	120.834	116.17	37.9032	123.251	111.37
bio_16	PWEQ	Precipitation of Wettest Quarter (mm)	148	196	119	64	102	236	258	223	24	270	91	62	278	321
bio_17	PDQ	Precipitation of Driest Quarter(mm)	17	4	4	2	4	7	9	9	3	7	2	21	6	9
bio_18	PWAQ	Precipitation of Warmest Quarter (mm)	148	196	111	63	99	218	258	218	24	270	88	55	278	321
bio_19	PCQ	Precipitation of Coldest Quarter(mm)	21	4	4	2	4	7	9	9	3	7	2	21	6	9
bio_20	Lon	Longitude	98.1237	100.571	105.036	101.482	105.371	108.852	116.465	109.963	94.6533	117.58	106.994	87.8861	120.415	122.428
bio_21	Lat	Latitude	36.4238	36.1667	37.5427	39.5036	38.76	38.5565	42.1557	40.2414	40.0949	43.1747	40.3784	44.3638	43.0168	42.8749
bio_22	Alt	Altitude (m)	3130	2911	1297	1489	1301	1286	1269	1181	1155	1051	1050	461	370	251

## Sheet:  Table S2 FlavanoidContent
Table S2a. The content of 20 flavanoid metabolites in 14 A. squarrosum populations (µg/g）
Population code	Altitude-Categories	Naringenin	Isorhamnetin	Isorhamnetin-3G	Chrysoeriol	Orientin	Chrysin	Kaempferol	Astragaline	Pinocembrin	Luteolin	Isovitexin	Biochanin A	Hesperitin	Luteoloside	Quercetin	Isoquercitrin	Rutin	Eriodictyol	Avicularin	Tricin
DL1	High	0.864307	573.573	44.0486	0.175728	0.0771324	0.40496	5.83593	17.1191	1.58294	0.327251	26.5126	0.278248	0.12092	0.0554446	162.742	110.962	85.8554	0.153135	0.0945938	150.844
DL2	High	1.44476	612.936	44.2138	0.240573	0.134864	0.434317	6.24994	16.7917	1.88323	0.195242	36.8292	0.355918	0.142351	0.0537559	140.827	97.7264	94.5284	0.230333	0.0956567	132.182
DL3	High	1.65388	816.833	50.7493	0.177628	0.0382785	0.485288	11.5289	25.1438	1.54603	0.0927913	34.5281	0.4519	0.169305	0.0667817	133.921	71.4196	35.7515	0.268888	0.0894884	124.065
DL4	High	1.02534	531.034	24.8435	0.187055	0.0704921	0.447923	7.61864	10.7902	1.09853	0.0948889	34.5207	0.363736	0.110055	0.047965	87.2973	28.6218	24.9672	0.172889	0.0504377	77.9009
DL5	High	2.67927	613.166	26.9529	0.204967	0.0294216	0.447954	8.3001	13.1727	1.50631	0.186266	25.1018	0.427388	0.135535	0.0449649	99.746	40.5654	61.7576	0.374522	0.0597533	91.1945
DL6	High	0.852819	423.051	25.3701	0.133263	0.111659	0.387059	5.37799	12.5124	1.49011	0.249043	38.7367	0.381456	0.0919107	0.0674887	89.0903	50.6046	58.3254	0.163465	0.0676946	80.8452
TGX1	High	0.931952	375.411	27.4397	0.282572	0.078418	0.515618	4.86119	13.0432	8.47564	0.0733695	47.013	0.476336	0.0771916	0.03904	110.781	56.1448	21.0057	0.211927	0.0781395	90.6682
TGX2	High	1.6589	496.387	27.7382	0.304561	0.0775993	0.512117	6.81128	14.0416	8.6347	0.121988	40.6991	0.624443	0.111238	0.0236729	105.045	49.711	34.7263	0.302855	0.0730053	89.7243
TGX3	High	0.847009	335.116	33.7993	0.260933	0.168805	0.55938	3.94684	13.572	8.34623	0.139621	64.1044	0.267426	0.0724088	0.0593923	120.489	115.156	48.0509	0.315729	0.0867344	107.252
TGX4	High	0.59116	274.266	28.2289	0.235573	0.254734	0.65132	3.63234	12.7067	9.83383	0.133515	84.2264	0.325907	0.0664545	0.0753621	99.2192	86.7238	44.9971	0.211688	0.0811362	86.4722
TGX5	High	0.640654	210.781	23.2256	0.4085	0.222957	0.576941	1.6128	11.8506	7.98111	0.0533493	59.1913	0.205199	0.0440938	0.0675267	101.1	113.066	39.1159	0.256833	0.13738	96.3654
TGX6	High	0.361427	202.438	19.5948	0.220001	0.177324	0.536488	1.98263	11.2278	5.76159	0.0641736	47.3705	0.205024	0.0447175	0.0471554	116.232	101.948	39.1207	0.103892	0.0890814	93.5159
SFC1	Middle	1.38472	465.935	51.7136	0.0562798	0.197052	0.2642	2.38021	10.1559	0.674729	0.111454	73.5938	0.220401	0.108304	0.0305988	163.19	145.611	53.9958	0.486129	0.137089	148.983
SFC2	Middle	2.14578	410.487	44.7449	0.0820882	0.166646	0.321475	2.11913	9.86558	1.00166	0.108598	100.043	0.271815	0.0847293	0.029303	143.502	124.4	41.5256	0.342507	0.121671	127.806
SFC3	Middle	5.82267	919.54	69.9847	0.341646	0.298846	0.111141	3.25864	7.93521	0.207577	0.16028	187.191	0.116821	0.206587	0.0326027	114.035	71.4262	44.275	0.53205	0.110718	96.2332
SFC4	Middle	5.0881	847.54	76.0776	0.299691	0.348544	0.112256	3.16829	8.59988	0.142156	0.0938065	242.915	0.114968	0.179445	0.0315029	114.091	80.737	44.1356	0.576648	0.0889855	93.5424
SFC5	Middle	4.88595	546.435	43.665	0.110712	0.0918374	0.135591	2.65135	9.12906	0.384868	0.0633697	162.785	0.0928988	0.121929	0.0231028	103.673	70.3736	54.2639	0.663494	0.135632	85.9989
SFC6	Middle	5.94629	459.143	33.6419	0.108807	0.118662	0.102964	2.18207	7.50713	0.273955	0.0638273	181.578	0.079067	0.101951	0.0249173	84.0064	56.9711	50.4083	0.717449	0.098628	73.8139
WTG1	Middle	2.36669	856.986	84.0135	0.135414	0.185694	0.625644	3.878	14.1315	1.77731	0.139612	92.8418	0.271166	0.179393	0.0373698	101.039	78.279	35.8928	0.219425	0.102564	92.0908
WTG2	Middle	1.92744	641.042	74.4089	0.0825195	0.0993626	0.809369	3.27825	13.0893	1.98134	0.0789366	74.53	0.36017	0.13625	0.025128	90.8427	68.3871	31.0334	0.197083	0.0869777	76.7422
WTG3	Middle	2.83887	610.189	21.8903	0.0829594	0.0689493	0.654461	6.11779	8.3391	1.6092	0.156522	33.3637	0.384692	0.13323	0.0377899	185.812	55.9609	58.3495	0.275299	0.0999465	158.132
WTG4	Middle	2.20824	701.757	43.42	0.0633644	0.112581	0.592847	6.32665	12.6108	1.77631	0.175734	32.7187	0.35351	0.145606	0.0484878	212.095	98.8031	72.67	0.202355	0.122428	176.555
WTG5	Middle	1.50843	440.75	50.405	0.1166	0.153741	0.265224	2.70954	10.6695	0.772205	0.156089	64.459	0.273336	0.0975619	0.0439744	145.673	130.137	44.4773	0.228942	0.108917	132.479
WTG6	Middle	1.55238	484.122	56.4474	0.0912196	0.233348	0.371266	3.06739	14.1259	1.36429	0.129904	89.72	0.328437	0.102229	0.0699496	182.787	154.074	47.777	0.253026	0.151694	147.836
ALS1	Middle	4.63311	862.659	71.1843	0.0791244	0.157437	0.135083	5.04074	12.747	0.527534	0.086582	358.32	0.464978	0.178326	0.0378838	203.416	125.981	89.9688	0.451976	0.16103	170.163
ALS2	Middle	2.28607	654.587	66.3683	0.0277771	0.186132	0.102474	3.77736	13.7965	0.528884	0.0730342	207.635	0.396638	0.14544	0.0322953	146.111	121.58	69.0457	0.261617	0.125249	116.665
ALS3	Middle	2.70535	618.424	75.8584	0.194769	0.0996332	0.322646	2.10149	10.5896	1.5819	0.0370514	107.116	0.29919	0.140083	0.0277688	75.1663	75.4528	26.2753	0.522524	0.12148	68.6967
ALS4	Middle	2.10617	593.236	71.6691	0.211	0.138477	0.416207	2.07715	9.47817	3.52236	0.053429	91.9064	0.471849	0.126977	0.0276662	97.9611	75.5516	23.4836	0.348522	0.110176	72.3881
ALS5	Middle	6.707	1197.07	101.668	0.109421	0.261542	0.193735	1.85855	5.6199	1.05271	0.0526944	152.572	0.465615	0.272135	0.0309121	79.1619	47.2359	25.2304	0.804274	0.116647	68.385
ALS6	Middle	4.34483	1305.59	87.7888	0.137748	0.278215	0.197754	2.64543	6.33802	1.21867	0.0895672	145.488	0.557681	0.286303	0.030783	98.358	43.2217	24.7288	0.515239	0.110355	80.4475
WS1	Middle	0.691304	204.882	29.2289	0.0879402	0.22132	0.170568	0.733774	6.83393	0.742533	0.117667	88.3049	0.145778	0.0532558	0.0224662	56.6888	82.4797	27.3473	0.84983	0.106849	51.9242
WS2	Middle	1.08208	216.546	26.3185	0.0823925	0.18447	0.166397	0.780199	5.70908	0.609301	0.0870358	86.1759	0.115456	0.0536465	0.0300708	65.9149	67.5962	25.8665	0.564115	0.11169	52.865
WS3	Middle	0.466516	728.152	93.943	0.323571	0.078502	0.429988	1.98095	17.9492	3.46632	0.0270215	96.4645	0.557798	0.16217	0.0461654	38.5423	47.3301	10.9377	0.114866	0.077006	33.9205
WS4	Middle	0.83021	675.112	100.645	0.339811	0.0261428	0.484707	1.85337	17.1461	3.6679	0.0349087	83.1216	0.478469	0.143755	0.0407245	44.5295	52.1377	10.2205	0.137108	0.0657413	34.8731
WS5	Middle	2.47125	948.297	65.2228	0.0292036	0.0500341	0.229982	5.58362	12.1634	1.01249	0.102134	46.2775	0.0977871	0.193024	0.0304775	279.844	158.234	52.2473	0.329651	0.156039	243.921
WS6	Middle	2.22457	895.111	75.8879	0.0310968	0.0575678	0.222521	5.07254	14.2372	0.73331	0.150419	37.1291	0.105696	0.184827	0.0377258	308.147	184.973	60.1194	0.279169	0.191844	240.185
DLN1	Middle	3.03474	535.337	49.0412	0.0677622	0.0654467	0.296596	1.94432	7.99363	1.43417	0.118504	69.7201	0.247924	0.113791	0.0338404	116.311	98.4409	78.8944	0.409895	0.088635	101.511
DLN2	Middle	2.94732	529.218	52.5186	0.0374172	0.0472113	0.235463	1.81063	8.24161	1.30419	0.100968	61.6873	0.210343	0.117283	0.0303805	101.14	94.2859	79.0554	0.34037	0.115385	86.7515
DLN3	Middle	0.494165	414.79	18.2833	0.0946611	0.156874	0.993145	3.45086	6.93885	3.58697	0.107854	40.1943	0.725969	0.0878506	0.034507	165.249	67.9573	61.1393	0.135651	0.0851331	134.852
DLN4	Middle	0.172526	411.89	20.1739	0.0322739	0.129269	0.631809	3.64613	8.41367	2.38355	0.0809909	44.0336	0.42297	0.08581	0.0253988	154.731	75.7284	55.4546	0.119697	0.0816859	146.561
DLN5	Middle	0.802177	494.094	33.9225	0.245336	0.529001	0.408562	3.36564	8.42405	1.42033	0.196453	78.2416	0.305337	0.109506	0.0526779	171.051	102.594	78.8464	0.17404	0.103993	152.955
DLN6	Middle	0.703693	609.387	44.8748	0.185063	0.368854	0.274506	3.91645	8.53382	0.936769	0.157429	63.2692	0.208428	0.125294	0.0363511	184.744	120.657	78.3248	0.144136	0.11629	168.146
XSW1	Middle	0.965271	1445.81	91.1298	0.108246	0.0483702	0.178669	6.5055	13.0964	1.16872	0.0815111	138.638	0.184402	0.30964	0.0205824	151.573	55.6134	21.3599	0.171863	0.109284	135.595
XSW2	Middle	0.890316	1409.14	84.7749	0.106171	0.0567619	0.168622	5.96419	13.3279	1.13186	0.0828762	126.237	0.180581	0.295212	0.0146265	169.552	56.4767	20.3302	0.148711	0.0957973	132.525
XSW3	Middle	0.546448	614.857	47.6886	0.0968981	0.0061588	0.42528	16.9661	46	1.5101	0.0747146	62.4428	0.394984	0.127315	0.0538163	158.967	102.13	40.776	0.111194	0.0987511	135.039
XSW4	Middle	0.980042	654.712	43.229	0.0824326		0.636361	19.3071	51.3202	1.54735	0.109798	74.5087	0.415256	0.142314	0.0514333	154.731	94.362	38.3206	0.165185	0.101678	133.331
XSW5	Middle	2.32535	653.996	40.0409	0.138928	0.0444636	0.535695	6.22485	12.5917	2.18509	0.0898526	51.3297	0.442144	0.133964	0.0374216	200.882	93.2208	61.5958	0.306355	0.0893532	167.462
XSW6	Middle	1.50805	673.595	40.4001	0.0991315	0.0320609	0.530185	7.99169	13.8407	2.19009	0.104738	68.79	0.443938	0.1358	0.0334205	228.099	115.955	67.2234	0.17308	0.124375	196.293
MSS1	Middle	0.577327	809.325	99.3343	0.215543	0.191958	0.21477	3.3842	14.0516	1.92318	0.0759932	62.1141	0.223144	0.172876	0.0406441	117.321	110.959	30.5161	0.156352	0.103902	106.022
MSS2	Middle	0.883645	620.405	54.1539	0.174306	0.273526	0.393246	3.45175	13.8819	2.92809	0.0780477	78.9329	0.327114	0.128796	0.0474587	108.784	64.7876	20.3584	0.173314	0.0737179	85.3778
MSS3	Middle	5.20498	689.472	34.7396	0.231755	0.208264	0.187677	2.72062	4.44617	1.00499	0.17903	233.24	0.21086	0.144675	0.0259868	133.857	45.5649	25.4383	0.660348	0.0664139	113.318
MSS4	Middle	7.21503	991.258	55.1998	0.198334	0.198747	0.179791	3.85451	6.5513	1.50182	0.111967	327.686	0.224586	0.220906	0.0359352	195.687	74.9444	35.4772	0.975833	0.093194	168.759
MSS5	Middle	1.45565	566.072	54.1242	0.17277	0.0926973	0.177222	3.09479	10.6638	1.35072	0.0499457	34.911	0.224591	0.121603	0.0413555	71.5872	43.3188	24.5158	0.216104	0.0548374	61.5412
MSS6	Middle	1.24092	707.191	58.0552	0.187263	0.0504693	0.239168	4.09229	14.1364	1.6671	0.0581372	32.5299	0.194306	0.149944	0.0290514	100.949	47.7977	23.9649	0.162107	0.061978	92.3554
KSKT1	Middle	2.19902	790.195	43.313	0.200263	0.248265	0.523889	7.53624	10.2789	1.64876	0.25136	106.567	0.614354	0.159633	0.0408577	286.101	126.897	86.5414	0.363961	0.111842	239.903
KSKT2	Middle	0.743532	741.073	51.6426	0.091688	0.138215	0.28548	5.50183	11.0315	0.954721	0.133733	49.4777	0.272493	0.164801	0.0304269	322.513	162.457	104.514	0.177039	0.11661	280.813
KSKT3	Middle	1.90145	130.802	4.88885	0.353121	0.203342	0.577216	2.45806	3.19172	6.08462	0.10786	47.6773	0.351265	0.0242192	0.0330172	150.234	42.0086	237.667	0.41929	0.10434	124.443
KSKT4	Middle	0.895014	148.052	4.93436	0.20636	0.117804	0.445981	2.46177	2.50844	4.76229	0.105863	38.3942	0.230884	0.0287317	0.0238017	167.864	38.0509	235.697	0.318707	0.102837	136.942
KSKT5	Middle	0.748798	120.711	7.58892	0.191906	0.354818	0.401595	1.48079	4.04888	4.94866	0.0586666	53.653	0.197664	0.0252503	0.0450176	144.735	87.7547	264.097	0.21781	0.0795721	126.908
KSKT6	Middle	0.3387	127.014	8.77291	0.132867	0.275095	0.285591	1.71481	4.52063	3.67675	0.0570619	55.5147	0.166483	0.023976	0.0230197	160.281	101.678	298.676	0.163383	0.0813164	143.063
DK1	Middle	2.43634	422.901	34.0542	0.111598	0.0488618	0.817122	4.97588	16.4276	2.08753	0.214122	26.4431	0.566408	0.0871212	0.0485254	140.675	84.7912	30.8911	0.180718	0.0888381	122.46
DK2	Middle	0.741138	202.881	30.7225	0.0220603	0.0559085	0.60229	2.90249	16.6933	1.53395	0.101898	29.2495	0.334431	0.0439121	0.0370655	62.7034	77.4181	25.1899	0.0968906	0.0818149	53.9696
DK3	Middle	2.7164	602.233	41.6835	0.0338275	0.0187142	0.540403	3.95881	8.73096	1.11386	0.300912	76.7664	0.536224	0.124405	0.124808	196.757	124.372	48.6664	0.341794	0.1	162.553
DK4	Middle	4.70988	735.537	35.3687	0.0769916	0.0225467	0.661754	4.67231	7.70682	1.53945	0.442787	78.536	0.538742	0.147047	0.0529678	214.943	99.2783	49.6857	0.481275	0.097582	186.66
DK5	Middle	1.93182	473.6	34.7935	0.151537	0.0297113	0.470355	5.36466	17.4157	1.62101	0.128368	145.563	0.686084	0.0991237	0.0164862	177.912	109.112	42.9899	0.267155	0.0971427	147.984
DK6	Middle	4.03038	650.98	41.2313	0.129348	0.0250424	0.399564	6.36513	15.9383	1.40079	0.0994864	183.6	0.642364	0.131235	0.0297729	203.14	121.267	59.2998	0.495878	0.110152	175.467
FHDSJ1	Low	0.903981	342.949	33.1366	0.265625	0.151118	1.08721	1.7427	5.71105	5.11312	0.23901	36.5838	0.249019	0.0692368	0.105193	91.3447	74.6485	47.8014	0.206651	0.0862608	78.7614
FHDSJ2	Low	1.25704	222.355	24.7766	0.370124	0.171846	1.04337	1.22879	5.21112	6.31283	0.116318	40.5174	0.307869	0.0464896	0.086282	57.4192	54.741	52.5884	0.317661	0.0576756	46.409
FHDSJ3	Low	0.263158	325.982	39.7724	0.353238	0.0860139	1.0014	1.78103	8.27356	5.53514	0.100087	50.4421	0.289602	0.0996562	0.062993	125.004	139.121	81.442	0.3828	0.14377	105.424
FHDSJ4	Low	0.662171	310.322	34.5305	0.341897	0.0510857	0.95342	1.81833	7.43922	7.26825	0.0809114	41.5821	0.312564	0.0717382	0.0279052	106.89	122.119	68.0128	0.399888	0.0976664	93.6814
FHDSJ5	Low	0.366141	655.261	47.6881	0.291896	0.0237386	0.865787	4.49379	10.6466	4.92804	0.124073	44.1567	0.235057	0.133576	0.0439692	226.062	151.709	79.7932	0.353302	0.139224	182.414
FHDSJ6	Low	0.280865	442.503	40.7703	0.277721	0.0595598	0.900402	2.43445	8.3497	4.17592	0.0772425	36.562	0.245993	0.0912601	0.0366595	169.37	146.303	70.9543	0.264447	0.0999015	140.519
NM1	Low	2.00882	446.784	11.1269	0.129488	0.340831	0.193956	3.62768	4.56153	3.49199	0.120084	47.1248	0.227346	0.0905438	0.0471746	380.484	92.8439	354.155	0.3299	0.0767994	330.062
NM2	Low	1.65519	399.405	9.9965	0.143205	0.205877	0.166122	3.40394	4.03693	3.35393	0.10171	46.1045	0.217668	0.0864959	0.0269298	331.76	76.6413	299.049	0.275729	0.0758601	286.956
NM3	Low	0.585734	568.867	46.3621	0.0586919	0.0602687	0.565552	3.53739	9.99072	1.54815	0.0395674	54.2164	0.523319	0.121158	0.0224976	59.1921	26.9292	19.8288	0.123466	0.0476267	51.5921
NM4	Low	1.71388	650.926	45.0029	0.0968423	0.0710886	0.550982	4.75538	10.0806	1.98002	0.0794589	121.623	0.50398	0.132641	0.0236583	68.9146	29.9605	25.7539	0.295353	0.0588148	65.8301
NM5	Low	0.669027	326.34	10.2536	0.171256	0.757893	0.169061	2.44877	3.82769	2.27744	0.0788627	76.7886	0.194515	0.0556364	0.012581	255.649	90.025	307.564	0.176458	0.0662108	218.417
NM6	Low	0.802656	263.923	11.369	0.177289	0.993489	0.214614	1.73098	3.99817	2.5933	0.0947079	78.9768	0.249724	0.0411104	0.0289463	209.598	96.2024	326.598	0.217858	0.0960587	191.114
AEX1	Low	2.79493	515.825	37.1286	0.00198383	0.110709	0.188474	3.84345	9.9999	0.906559	0.0828721	112.851	0.368682	0.107662	0.0188378	192.924	107.672	76.7971	1.02382	0.0843331	157.268
AEX2	Low	4.35624	481.57	30.4335	0.0422763	0.118037	0.128003	2.92697	7.03416	0.484896	0.0835218	96.773	0.267732	0.0954259	0.0185108	143.54	76.5282	69.5293	0.892187	0.068026	115.556
AEX3	Low	0.143779	260.84	11.0319		0.302494	0.0904819	3.09937	5.71213	0.526532	0.0981794	36.6924	0.133598	0.0628364	0.0150668	201.322	87.1884	255.371	0.219846	0.077746	154.299
AEX4	Low	0.508101	224.411	8.21003		0.34428	0.111133	2.97206	5.82573	0.743637	0.0744151	53.9382	0.101863	0.0586515	0.0330803	168.496	76.5185	243.031	0.265825	0.0766078	145.813
AEX5	Low	0.820141	322.484	9.25873	0.0724762	0.0594163	0.158139	6.26799	8.37361	1.33746	0.0814928	37.7746	0.166324	0.0654138	0.0143906	206.546	66.5114	231.419	0.161002	0.0876536	187.67
AEX6	Low	0.281059	340.205	9.12987	0.0162264	0.0357157	0.156712	5.65987	7.62276	1.28021	0.0995202	39.8254	0.259257	0.0770956	0.0136378	204.303	48.1645	224.362	0.0991208	0.0908847	173.029
Table S2b. The mean content of 20 flavanoid metabolites in 14 A. squarrosum populations(µg/g）
Compound	content(µg/g）	Percentage(%)
Isorhamnetin	557.4512±29.86505f	0.484025
Quercetin	150.1488±7.42897de	0.130376
Tricin	128.6952±6.31236b	0.11174
Isoquercitrin	87.4214±3.78024de	0.0759051
Isovitexin	82.9429±6.90482f	0.0720214
Rutin	80.6202±9.07741de	0.0700002
Isorhamnetin-3G	43.0083±2.65595f	0.037347
Astragaline	11.1713±0.78764f	0.00969972
Kaempferol	4.1815±0.32158f	0.00363084
Pinocembrin	2.4421±0.24025f	0.00212082
Naringenin	1.8714±0.17627f	0.00162481
Chrysin	0.4126±0.02727f	0.000358276
Biochanin A	0.321±0.0165f	0.000278734
Eriodictyol	0.3204±0.02239cd	0.00027819
Orientin	0.1595±0.01692f	0.00013684
Chrysoeriol	0.1591±0.01085f	0.000134817
Hesperitin	0.1192±0.0064f	0.000103491
Luteolin	0.1157±0.00732f	0.000100412
Avicularin	0.0975±0.00287c	8.46576e-05
Luteoloside	0.0389±0.00209ef	3.377e-05
Total flavanoid	1151.7036±38.79173a
Values are Mean ± standard error (n=84). Values marked with the different or same letters indicate statistical significant and non-significant differences, respectively, using Tukey HSD test at the 5% significance level.
Table S2c. The content of 20 flavanoid metabolites in 14 A. squarrosum populations(µg/g）
Population code	Altitude-Categories	Naringenin	Isorhamnetin	Isorhamnetin-3G	Chrysoeriol	Orientin	Chrysin	Kaempferol	Astragaline	Pinocembrin	Luteolin	Isovitexin	Biochanin A	Hesperitin	Luteoloside	Quercetin	Isoquercitrin	Rutin	Eriodictyol	Avicularin	Tricin	Total flavanoid content
DL	High	1.4183±0.28469bc	595.1±52.8994bcde	36.0167±4.71214cd	0.1867±0.01456bc	0.0768±0.0168bc	0.4345±0.01419bc	7.4867±0.92568b	15.92±2.10327b	1.5183±0.1019def	0.1908±0.03684ab	32.6833±2.27661c	0.3763±0.02487bc	0.1283±0.01097bc	0.056±0.00379ab	118.9167±12.75185bc	66.65±13.33866b	60.2167±11.07181b	0.2272±0.03472bcd	0.0763±0.00801cd	109.5±12.37104bc	1047.2333±86.38464bcd
TGX	High	0.8383±0.1838c	315.7333±45.51476e	26.65±1.97311d	0.2855±0.02753a	0.1633±0.02986bc	0.5585±0.02111b	3.8067±0.78195c	12.74±0.42981bc	8.1717±0.54589a	0.0977±0.01575c	57.1±6.4624c	0.3505±0.06843bc	0.0692±0.01008c	0.052±0.00777abc	108.8±3.4715c	87.1167±11.61116ab	37.8333±3.88653b	0.234±0.03156bcd	0.0908±0.00954bcd	94.0167±2.99181c	754.7167±39.04499d
SFC	Middle	4.2133±0.7981a	608.15±89.36009bcde	53.3±6.72185bc	0.1667±0.04979bcd	0.2038±0.04133bc	0.1745±0.0383e	2.6267±0.20116c	8.8683±0.42892bc	0.445±0.13438f	0.1002±0.01472c	158.0167±25.25075a	0.1493±0.03183d	0.1338±0.01966abc	0.0288±0.00164de	120.4167±11.61888bc	91.5833±14.33561ab	48.1±2.25492b	0.553±0.05435a	0.1157±0.008ab	104.3833±11.54367bc	1201.7833±103.22983abc
WTG	Middle	2.0683±0.20865bc	622.4667±61.63821bcd	55.0833±9.07489bc	0.0953±0.01066cde	0.1423±0.02475bc	0.553±0.08139b	4.2317±0.64969c	12.1617±0.92451bc	1.5467±0.17689def	0.1397±0.01374bc	64.6±10.82331bc	0.3285±0.01934bc	0.1323±0.01222abc	0.0437±0.00616bcde	153.0333±20.06889abc	97.6167±15.49799ab	48.3667±6.22648b	0.2292±0.01231bcd	0.1122±0.00924ab	130.6333±15.87362abc	1193.6167±58.2909abc
ALS	Middle	3.7983±0.7251b	871.9333±126.89767ab	79.1167±5.40107a	0.1267±0.02842bcde	0.1868±0.02874bc	0.228±0.04863de	2.9183±0.51018c	9.7633±1.35234bc	1.405±0.45444def	0.0655±0.00865c	177.1667±39.80013a	0.4428±0.03556ab	0.1913±0.02862a	0.0313±0.0015cde	116.7167±20.16129c	81.5167±14.49419ab	43.1167±11.82623b	0.4842±0.07603ab	0.124±0.00779a	96.1333±16.57447c	1485.4±152.27751ab
WS	Middle	1.2933±0.34377bc	611.35±133.27609bcde	65.1833±12.91065ab	0.149±0.05878bcd	0.103±0.03257bc	0.2842±0.05629cde	2.665±0.8701c	12.34±2.10212bc	1.705±0.59274def	0.0865±0.01954c	72.9167±10.10651bc	0.2502±0.08558cd	0.1318±0.02575abc	0.0345±0.00358bcde	132.25±51.41124abc	98.7833±23.8265ab	31.1±8.50988b	0.3792±0.115abcd	0.1183±0.01955ab	109.6167±42.01095bc	1140.8333±233.63128abcd
DLN	Middle	1.3567±0.52406bc	499.1167±31.15438cde	36.4667±6.01801cd	0.1103±0.03524bcde	0.216±0.07827bc	0.4735±0.11925bc	3.0233±0.3717c	8.0883±0.2422bc	1.8433±0.40001de	0.127±0.0172bc	59.5167±6.01595bc	0.3533±0.08141bc	0.1067±0.00654bc	0.0355±0.00387bcde	148.85±13.44296abc	93.2833±7.77626ab	71.95±4.37796b	0.2207±0.05015cd	0.0985±0.0062abcd	131.8167±12.83078abc	1057.0667±56.23542bcd
XSW	Middle	1.205±0.25773bc	908.6833±164.30207a	57.8667±9.61359abc	0.1052±0.00773bcde	0.0374±0.00882bc	0.4125±0.0802bcd	10.4933±2.45375a	25.03±7.50575a	1.6233±0.1923def	0.0908±0.00565c	86.9667±14.79452bc	0.3435±0.05145bc	0.1907±0.03547a	0.0352±0.00638bcde	177.3167±12.52069abc	86.3±10.12502ab	41.6±8.01794b	0.1793±0.02704d	0.1032±0.00496abc	150.0333±10.75087abc	1548.65±158.25513a
MSS	Middle	2.7633±1.12742ab	730.6333±62.07502abc	59.2667±8.71101abc	0.1967±0.00965b	0.1693±0.03362bc	0.232±0.03363de	3.43±0.20286c	10.6217±1.72644bc	1.7283±0.27141def	0.0922±0.01944c	128.2167±50.16251ab	0.2342±0.0192cd	0.1567±0.01478ab	0.0367±0.00325bcde	121.3667±17.08078bc	64.5667±10.57672b	26.7167±2.20143b	0.3905±0.14147abcd	0.0757±0.00777cd	104.5667±14.80357bc	1255.45±141.93052abc
KSKT	Middle	1.1383±0.3006bc	342.9833±133.86057de	20.1833±8.71104d	0.196±0.03632b	0.2228±0.03624b	0.42±0.04921bc	3.525±0.99608c	5.93±1.5238d	3.6783±0.8188c	0.1192±0.02909bc	58.5667±9.91173bc	0.3053±0.06706bcd	0.0712±0.0289c	0.0327±0.00364cde	205.2833±31.83112ab	93.1667±19.74591ab	204.5333±35.78895a	0.2767±0.04319bcd	0.0995±0.00637abcd	175.3333±27.53675ab	1116.0167±191.52381bcd
DK	Middle	2.7617±0.58562ab	514.6833±77.95774cde	36.3167±1.75526cd	0.0877±0.02141de	0.0337±0.00619c	0.5818±0.0604b	4.7067±0.48618c	13.82±1.78646bc	1.5483±0.13078def	0.2145±0.05573a	90.0167±25.75552bc	0.5505±0.04973a	0.1053±0.01515bc	0.0517±0.01565abcd	166.0167±23.21555abc	102.7167±7.80997ab	42.8±5.18356b	0.3107±0.0655abcd	0.096±0.00392abcd	141.55±19.75157abc	1118.9333±148.85405bcd
FHDSJ	Low	0.6217±0.16302c	383.2333±61.54182de	36.7833±3.19786cd	0.3168±0.01777a	0.0907±0.02397bc	0.975±0.03456a	2.2483±0.47456c	7.605±0.80878d	5.5567±0.44687b	0.1228±0.02444bc	41.65±2.12442c	0.2735±0.01398bcd	0.0853±0.01239c	0.0605±0.01227a	129.35±24.57105bc	114.75±16.55866a	66.7667±5.66825b	0.3208±0.0302abcd	0.1042±0.01331abc	107.8667±19.53625bc	898.8±126.17735cd
NM	Low	1.24±0.25372bc	442.7±59.63326cde	22.3667±7.3838d	0.1293±0.01843bcde	0.4048±0.15755a	0.3102±0.07889cde	3.2517±0.42745c	6.0833±1.25365d	2.54±0.31211d	0.0858±0.01112c	70.8±11.73488bc	0.3195±0.06182bc	0.088±0.01456c	0.027±0.0046de	217.6±54.2489a	68.75±13.03594ab	222.1667±63.52256a	0.2363±0.03194bcd	0.0703±0.00679d	190.6667±46.34016a	1249.8333±122.24134abc
AEX	Low	1.4833±0.69815bc	357.55±47.97585de	17.5167±5.2189d	0.033±0.01542e	0.1617±0.05283bc	0.1387±0.0146e	4.1283±0.60142c	7.4267±0.6634d	0.88±0.14996ef	0.0867±0.00416c	62.9833±13.63846bc	0.2163±0.0409cd	0.0778±0.00805c	0.019±0.00296e	186.1667±10.24561abc	77.1±8.13769ab	183.4167±35.14633a	0.4437±0.16513ab	0.081±0.00343cd	155.6167±10.05616abc	1055.5167±38.77294bcd
Values are Mean ± standard error (n=84). Values marked with the different or same letters indicate statistical significant and non-significant differences, respectively, using Tukey HSD test at the 5% significance level.
Table S2d. The content of 20 flavanoid content in three altitude groups of A. squarrosum(µg/g）
Compound	Altitude-Categories
	High	Middle	Low
Isorhamnetin	455.4167±53.67095ab	634.4444±40.10364a	394.4944±31.94404b
Quercetin	101.7583±6.48242b	127.1185±8.69019ab	151.3833±20.89173a
Tricin	101.75239±6.50117b	127.11497±7.34696ab	151.37857±18.0445a
Isoquercitrin	76.88742±8.97759a	89.94097±4.75805a	86.87921±8.57815a
Isovitexin	44.8917±4.92127b	99.5537±9.77699a	58.4778±6.41147ab
Rutin	49.01686±6.53298b	62.033±8.24108b	157.44728±27.8647a
Isorhamnetin-3G	31.3333±2.81517b	51.4204±3.40749a	25.5556±3.59949b
Astragaline	14.33±1.13014a	11.847±1.12412ab	7.0383±0.53712b
Kaempferol	5.6467±0.80093a	4.18±0.44229ab	3.2094±0.3319b
Pinocembrin	4.845±1.03738a	1.7248±0.16805b	2.9922±0.50177b
Naringenin	1.1283±0.18369a	2.2887±0.24093a	1.115±0.25385a
Chrysin	0.4965±0.02228a	0.3733±0.02843a	0.4746±0.09166a
Biochanin A	0.36358±0.03493a	0.32868±0.02261a	0.26967±0.02574a
Eriodictyol	0.23051±0.02239a	0.33595±0.02841a	0.33363±0.05735a
Orientin	0.1201±0.0209a	0.1482±0.01512a	0.2191±0.06187a
Chrysoeriol	0.2361±0.02103a	0.1371±0.0116b	0.1756±0.03138ab
Hesperitin	0.09885±0.0114ab	0.13554±0.00863a	0.0837±0.00658b
Luteolin	0.14429±0.02371a	0.11501±0.00948a	0.09845±0.00948a
Avicularin	0.08359±0.00633b	0.10474±0.00342a	0.08506±0.0059b
Luteoloside	0.05405±0.00417a	0.03667±0.00219b	0.03546±0.00606b
Total Flavanoid	900.975±63.14381b	1235.3056±50.72945a	1068.05±66.22642ab
Values are Mean ± standard error (n=12, 54, 18). Values marked with the different or same letters indicate statistical significant and non-significant differences, respectively, using Tukey HSD test at the 5% significance level.
